# Supplementary material for: DXA-Derived Body Composition and Insulin Resistance at Preschool Age in Very-Low-Birth-Weight Preterm Infants: A Prospective Cohort Study
Source: Diagnostics (Basel). 2026 Jun 26;16(13):1991. doi: 10.3390/diagnostics16131991 (PMC13360083; doi:10.3390/diagnostics16131991)
Supplement: Supplementary file 1 [file diagnostics-16-01991-s001.zip]

Archive with 1 entries (1 files):
- diagnostics-4306884-supplementary.pdf
